# Supplementary material for: Post-COVID-19 Cognitive Decline and Apoe Polymorphism: Towards a Possible Link?
Source: Brain Sci. 2023 Nov 21;13(12):1611. doi: 10.3390/brainsci13121611 (PMC10742128; doi:10.3390/brainsci13121611)
Supplement: Supplementary file 1 [file brainsci-13-01611-s001.zip]

Archive with 1 entries (1 files):
- brainsci-2702571-supplementary.pdf
